# Supplementary material for: Microglial Activation Damages Dopaminergic Neurons through MMP-2/-9-Mediated Increase of Blood-Brain Barrier Permeability in a Parkinson’s Disease Mouse Model
Source: Int J Mol Sci. 2022 Mar 3;23(5):2793. doi: 10.3390/ijms23052793 (PMC8910886; doi:10.3390/ijms23052793)
Supplement: Supplementary file 1 [file ijms-23-02793-s001.zip]

Archive with 1 entries (1 files):
- ijms-1590445-supplementary.pdf
